# Supplementary material for: Evaluation of Antimicrobial Resistance Patterns of Pseudomonas aeruginosa Strains Isolated among COVID-19 Patients in Brazil Typed by Fourier-Transform Infrared Spectroscopy
Source: Life (Basel). 2024 Aug 29;14(9):1079. doi: 10.3390/life14091079 (PMC11433527; doi:10.3390/life14091079)
Supplement: Supplementary file 1 [file life-14-01079-s001.zip]

Archive with 1 entries (1 files):
- life-3146343-supplementary.pdf
